# Supplementary material for: Identification of extracellular glycerophosphodiesterases in Pseudomonas and their role in soil organic phosphorus remineralisation
Source: Sci Rep. 2017 May 19;7:2179. doi: 10.1038/s41598-017-02327-6 (PMC5438359; doi:10.1038/s41598-017-02327-6)
Supplement: Supplementary file 2 — Table S1 [file 41598_2017_2327_MOESM2_ESM.xls]

## Sheet: Table S1
Table S1. Full list of metagenomes and metatranscriptomes used in this study deposited in the IMG/JGI database.
Taxon_id		Domain		Status		Study Name		Genome Name / Sample Name		Sequencing Centre		IMG Genome ID		Genome Size * assembled		Gene Count * assembled
Study 1
	*Microbiome		Draft		Soil and rhizosphere microbial communities from Centre INRS-Institut Armand-Frappier, Laval, Canada		Soil and rhizosphere microbial communities from Centre INRS-Institut Armand-Frappier, Laval, Canada - Soil microcosm metaTmtHPA (Metagenome Metatranscriptome)		DOE Joint Genome Institute (JGI)		3300006577		654846585		2341222
	*Microbiome		Draft		Soil and rhizosphere microbial communities from Centre INRS-Institut Armand-Frappier, Laval, Canada		Soil and rhizosphere microbial communities from Centre INRS-Institut Armand-Frappier, Laval, Canada - Soil microcosm metaTmtHMC (Metagenome Metatranscriptome)		DOE Joint Genome Institute (JGI)		3300006603		532776943		1987213
	*Microbiome		Draft		Soil and rhizosphere microbial communities from Centre INRS-Institut Armand-Frappier, Laval, Canada		Soil and rhizosphere microbial communities from Laval, Canada - mgLMA		DOE Joint Genome Institute (JGI)		3300005148		170480052		601844
	*Microbiome		Draft		Soil and rhizosphere microbial communities from Centre INRS-Institut Armand-Frappier, Laval, Canada		Soil and rhizosphere microbial communities from Centre INRS-Institut Armand-Frappier, Laval, Canada - Soil microcosm metaTmtHMB (Metagenome Metatranscriptome)		DOE Joint Genome Institute (JGI)		3300006953		1507252103		4927914
	*Microbiome		Draft		Soil and rhizosphere microbial communities from Centre INRS-Institut Armand-Frappier, Laval, Canada		Soil and rhizosphere microbial communities from Centre INRS-Institut Armand-Frappier, Laval, Canada - Soil microcosm metaTmtLAC (Metagenome Metatranscriptome)		DOE Joint Genome Institute (JGI)		3300006573		587983873		2095984
	*Microbiome		Draft		Soil and rhizosphere microbial communities from Centre INRS-Institut Armand-Frappier, Laval, Canada		Soil and rhizosphere microbial communities from Centre INRS-Institut Armand-Frappier, Laval, Canada - Soil microcosm metaTmtLAA (Metagenome Metatranscriptome)		DOE Joint Genome Institute (JGI)		3300006575		638711503		2258637
	*Microbiome		Draft		Soil and rhizosphere microbial communities from Centre INRS-Institut Armand-Frappier, Laval, Canada		Soil and rhizosphere microbial communities from Laval, Canada - mgLMC		DOE Joint Genome Institute (JGI)		3300005147		175026468		616715
	*Microbiome		Draft		Soil and rhizosphere microbial communities from Centre INRS-Institut Armand-Frappier, Laval, Canada		Soil and rhizosphere microbial communities from Laval, Canada - mgLPC		DOE Joint Genome Institute (JGI)		3300005168		775493504		2456141
	*Microbiome		Draft		Soil and rhizosphere microbial communities from Centre INRS-Institut Armand-Frappier, Laval, Canada		Soil and rhizosphere microbial communities from Centre INRS-Institut Armand-Frappier, Laval, Canada - Soil microcosm metaTmtLMA (Metagenome Metatranscriptome)		DOE Joint Genome Institute (JGI)		3300006578		694102040		2422592
	*Microbiome		Draft		Soil and rhizosphere microbial communities from Centre INRS-Institut Armand-Frappier, Laval, Canada		Soil and rhizosphere microbial communities from Centre INRS-Institut Armand-Frappier, Laval, Canada - Soil microcosm metaTmtLMB (Metagenome Metatranscriptome)		DOE Joint Genome Institute (JGI)		3300006604		667302488		2322484
	*Microbiome		Draft		Soil and rhizosphere microbial communities from Centre INRS-Institut Armand-Frappier, Laval, Canada		Soil and rhizosphere microbial communities from Laval, Canada - mgLAB		DOE Joint Genome Institute (JGI)		3300005162		448920844		1471891
	*Microbiome		Draft		Soil and rhizosphere microbial communities from Centre INRS-Institut Armand-Frappier, Laval, Canada		Soil and rhizosphere microbial communities from Laval, Canada - mgHMC		DOE Joint Genome Institute (JGI)		3300005165		532210331		1722737
	*Microbiome		Draft		Soil and rhizosphere microbial communities from Centre INRS-Institut Armand-Frappier, Laval, Canada		Soil and rhizosphere microbial communities from Centre INRS-Institut Armand-Frappier, Laval, Canada - Soil microcosm metaTmtHMA (Metagenome Metatranscriptome)		DOE Joint Genome Institute (JGI)		3300006606		1005588137		3417468
	*Microbiome		Draft		Soil and rhizosphere microbial communities from Centre INRS-Institut Armand-Frappier, Laval, Canada		Soil and rhizosphere microbial communities from Laval, Canada - mgLAA		DOE Joint Genome Institute (JGI)		3300005103		130016216		475465
	*Microbiome		Draft		Soil and rhizosphere microbial communities from Centre INRS-Institut Armand-Frappier, Laval, Canada		Soil and rhizosphere microbial communities from Centre INRS-Institut Armand-Frappier, Laval, Canada - Soil microcosm metaTmtLMC (Metagenome Metatranscriptome)		DOE Joint Genome Institute (JGI)		3300006878		63055768		260108
	*Microbiome		Draft		Soil and rhizosphere microbial communities from Centre INRS-Institut Armand-Frappier, Laval, Canada		Soil and rhizosphere microbial communities from Centre INRS-Institut Armand-Frappier, Laval, Canada - Soil microcosm metaTmtHAB (Metagenome Metatranscriptome)		DOE Joint Genome Institute (JGI)		3300006605		794317383		2679759
	*Microbiome		Draft		Soil and rhizosphere microbial communities from Centre INRS-Institut Armand-Frappier, Laval, Canada		Soil and rhizosphere microbial communities from Laval, Canada - mgHPB		DOE Joint Genome Institute (JGI)		3300005185		190066392		678825
	*Microbiome		Draft		Soil and rhizosphere microbial communities from Centre INRS-Institut Armand-Frappier, Laval, Canada		Soil and rhizosphere microbial communities from Laval, Canada - mgHPC		DOE Joint Genome Institute (JGI)		3300005105		171096346		613160
	*Microbiome		Draft		Soil and rhizosphere microbial communities from Centre INRS-Institut Armand-Frappier, Laval, Canada		Soil and rhizosphere microbial communities from Centre INRS-Institut Armand-Frappier, Laval, Canada - Soil microcosm metaTmtHAA (Metagenome Metatranscriptome)		DOE Joint Genome Institute (JGI)		3300006574		614233559		2115529
	*Microbiome		Draft		Soil and rhizosphere microbial communities from Centre INRS-Institut Armand-Frappier, Laval, Canada		Soil and rhizosphere microbial communities from Laval, Canada - mgHAB		DOE Joint Genome Institute (JGI)		3300005146		185836321		640512
	*Microbiome		Draft		Soil and rhizosphere microbial communities from Centre INRS-Institut Armand-Frappier, Laval, Canada		Soil and rhizosphere microbial communities from Laval, Canada - mgLAC		DOE Joint Genome Institute (JGI)		3300005164		464145533		1528435
	*Microbiome		Draft		Soil and rhizosphere microbial communities from Centre INRS-Institut Armand-Frappier, Laval, Canada		Soil and rhizosphere microbial communities from Laval, Canada - mgLPA		DOE Joint Genome Institute (JGI)		3300005161		206345588		703399
	*Microbiome		Draft		Soil and rhizosphere microbial communities from Centre INRS-Institut Armand-Frappier, Laval, Canada		Soil and rhizosphere microbial communities from Laval, Canada - mgLPB		DOE Joint Genome Institute (JGI)		3300005159		189314985		647563
	*Microbiome		Draft		Soil and rhizosphere microbial communities from Centre INRS-Institut Armand-Frappier, Laval, Canada		Soil and rhizosphere microbial communities from Centre INRS-Institut Armand-Frappier, Laval, Canada - Soil microcosm metaTmtLPA (Metagenome Metatranscriptome)		DOE Joint Genome Institute (JGI)		3300006576		659057583		2329721
	*Microbiome		Draft		Soil and rhizosphere microbial communities from Centre INRS-Institut Armand-Frappier, Laval, Canada		Soil and rhizosphere microbial communities from Centre INRS-Institut Armand-Frappier, Laval, Canada - Soil microcosm metaTmtLPB (Metagenome Metatranscriptome)		DOE Joint Genome Institute (JGI)		3300006581		1167882442		3978483
	*Microbiome		Draft		Soil and rhizosphere microbial communities from Centre INRS-Institut Armand-Frappier, Laval, Canada		Soil and rhizosphere microbial communities from Laval, Canada - mgHMB		DOE Joint Genome Institute (JGI)		3300005163		555423432		1784181
	*Microbiome		Draft		Soil and rhizosphere microbial communities from Centre INRS-Institut Armand-Frappier, Laval, Canada		Soil and rhizosphere microbial communities from Laval, Canada - mgHAA		DOE Joint Genome Institute (JGI)		3300005158		160597745		566179
	*Microbiome		Draft		Soil and rhizosphere microbial communities from Centre INRS-Institut Armand-Frappier, Laval, Canada		Soil and rhizosphere microbial communities from Laval, Canada - mgHPA		DOE Joint Genome Institute (JGI)		3300005169		716953958		2341438
	*Microbiome		Draft		Soil and rhizosphere microbial communities from Centre INRS-Institut Armand-Frappier, Laval, Canada		Soil and rhizosphere microbial communities from Centre INRS-Institut Armand-Frappier, Laval, Canada - Soil microcosm metaTmtLPC (Metagenome Metatranscriptome)		DOE Joint Genome Institute (JGI)		3300006580		1041300589		3605060
	*Microbiome		Draft		Soil and rhizosphere microbial communities from Centre INRS-Institut Armand-Frappier, Laval, Canada		Soil and rhizosphere microbial communities from Laval, Canada - mgHAC		DOE Joint Genome Institute (JGI)		3300005104		150407432		530041
	*Microbiome		Draft		Soil and rhizosphere microbial communities from Centre INRS-Institut Armand-Frappier, Laval, Canada		Soil and rhizosphere microbial communities from Centre INRS-Institut Armand-Frappier, Laval, Canada - Soil microcosm metaTmtHPB (Metagenome Metatranscriptome)		DOE Joint Genome Institute (JGI)		3300006572		552932982		1991416
	*Microbiome		Draft		Soil and rhizosphere microbial communities from Centre INRS-Institut Armand-Frappier, Laval, Canada		Soil and rhizosphere microbial communities from Laval, Canada - mgLMB		DOE Joint Genome Institute (JGI)		3300005160		164139585		595395
	*Microbiome		Draft		Soil and rhizosphere microbial communities from Centre INRS-Institut Armand-Frappier, Laval, Canada		Soil and rhizosphere microbial communities from Centre INRS-Institut Armand-Frappier, Laval, Canada - Soil microcosm metaTmtLAB (Metagenome Metatranscriptome)		DOE Joint Genome Institute (JGI)		3300006579		682193453		2433473
	*Microbiome		Draft		Soil and rhizosphere microbial communities from Centre INRS-Institut Armand-Frappier, Laval, Canada		Soil and rhizosphere microbial communities from Laval, Canada - mgHMA		DOE Joint Genome Institute (JGI)		3300005173		132660823		477738
	*Microbiome		Draft		Switchgrass rhizosphere and bulk soil microbial communities from Kellogg Biological Station, Michigan, USA for expression studies		Switchgrass rhizosphere and bulk soil microbial communities from Kellogg Biological Station, Michigan, USA for expression studies - roots SR-2 (Metagenome Metatranscriptome)		DOE Joint Genome Institute (JGI)		3300004798		593278329		1898302
	*Microbiome		Draft		Switchgrass rhizosphere and bulk soil microbial communities from Kellogg Biological Station, Michigan, USA for expression studies		Switchgrass rhizosphere and bulk soil microbial communities from Kellogg Biological Station, Michigan, USA for expression studies - soil CB-1 (Metagenome Metatranscriptome)		DOE Joint Genome Institute (JGI)		3300004800		715460675		2174579
	*Microbiome		Draft		Switchgrass rhizosphere and bulk soil microbial communities from Kellogg Biological Station, Michigan, USA for expression studies		Switchgrass rhizosphere and bulk soil microbial communities from Kellogg Biological Station, Michigan, USA for expression studies - roots SR-1 (Metagenome Metatranscriptome)		DOE Joint Genome Institute (JGI)		3300004785		138819288		446106
	*Microbiome		Draft		Switchgrass rhizosphere and bulk soil microbial communities from Kellogg Biological Station, Michigan, USA for expression studies		Switchgrass rhizosphere and bulk soil microbial communities from Kellogg Biological Station, Michigan, USA for expression studies - soil CB-2 (Metagenome Metatranscriptome)		DOE Joint Genome Institute (JGI)		3300004803		1008168077		3027830
	*Microbiome		Draft		Switchgrass rhizosphere and bulk soil microbial communities from Kellogg Biological Station, Michigan, USA for expression studies		Switchgrass rhizosphere and bulk soil microbial communities from Kellogg Biological Station, Michigan, USA for expression studies - soil CB-3 (Metagenome Metatranscriptome)		DOE Joint Genome Institute (JGI)		3300004799		693603127		2077919
	*Microbiome		Draft		Switchgrass rhizosphere and bulk soil microbial communities from Kellogg Biological Station, Michigan, USA for expression studies		Switchgrass rhizosphere and bulk soil microbial communities from Kellogg Biological Station, Michigan, USA for expression studies - roots SR-3 (Metagenome Metatranscriptome)		DOE Joint Genome Institute (JGI)		3300004801		732762818		2315903
